# Supplementary material for: The Effect of Acidic and Alkaline Seawater on the F-Actin-Dependent Ca2+ Signals Following Insemination of Immature Starfish Oocytes and Mature Eggs
Source: Cells. 2023 Feb 25;12(5):740. doi: 10.3390/cells12050740 (PMC10000582; doi:10.3390/cells12050740)
Supplement: Supplementary file 1 [file cells-12-00740-s001.zip]

Archive with 2 entries (2 files):
- Figure S1.pdf
- Supplementary File 1.pdf
